# Supplementary material for: Epidemiology and Economic Outcomes Associated with Timely versus Delayed Receipt of Appropriate Antibiotic Therapy among US Patients Hospitalized for Native Septic Arthritis: A Retrospective Cohort Study
Source: Antibiotics (Basel). 2022 Dec 1;11(12):1732. doi: 10.3390/antibiotics11121732 (PMC9774525; doi:10.3390/antibiotics11121732)
Supplement: Supplementary file 1 [file antibiotics-11-01732-s001.zip]

Archive with 1 entries (1 files):
- antibiotics-2008426-supplementary.pdf
